# Supplementary material for: Plasma Metabolomics Reveals β-Glucan Improves Muscle Strength and Exercise Capacity in Athletes
Source: Metabolites. 2022 Oct 18;12(10):988. doi: 10.3390/metabo12100988 (PMC9607031; doi:10.3390/metabo12100988)
Supplement: Supplementary file 1 [file metabolites-12-00988-s001.zip]

Archive with 1 entries (1 files):
- metabolites-1959084-supplementary.pdf
